# Supplementary material for: The Pediatric Acute Leukemia Fusion Oncogene ETO2-GLIS2 Increases Self-Renewal and Alters Differentiation in a Human Induced Pluripotent Stem Cells-Derived Model
Source: Hemasphere. 2019 Dec 16;4(1):e319. doi: 10.1097/HS9.0000000000000319 (PMC7000481; doi:10.1097/HS9.0000000000000319)
Supplement: Supplemental Digital Content [file hs9-4-e319-s002.xlsx]

## Sheet: Sup Table 1
Supplemental Table 1: List of primers used in this study
Real-Time PCR
	Forward	Reverse
GLIS2	GAGGTTTCAACGCCAGGTACA	GCAGACGTAGGGCTTCTCAC
BMP2	GACTGCGGTCTCCTAAAGGTCG	CTGTTTCAGGCCGAACATGC
ATP5B	GTCTTCACAGGTCATATGGGGA	GTCCCACCATATAGAAGG
YWHAZ	AAAAACAGCAGATGGCTCGAGAA	GTGAAGCATTGGGGATCAAGAAC
ETO2-GLIS2	CATCAACCAGCAGGAGGACT	ACTTGTCCTTGGGAGGGGTA
GAPDH	CCAATATGATTCCACCCATGGC	CTTGATTTTCGAGGGATCTCGC
NEUROD1	GAGCACGAGGCAGACAAGAAG	CCCCCGTTCCTCAGTGAGT
HAND1	AACTCAAGAAGGCGGATGG	AGGGCAGGAGGAAAACCTT
GATA 4	GCTATGCGTCTCCCGTCAG	GTGACTGTCGGCCAAGACC
NANOG	CCATCCTTGCAAATGTCTTCTG	CTTTGGGACTGGTGGAAGAATC
OCT4	GCAGCAGATCAGCCACATC	CTTGATCGCTTGCCCTTCT
PCR screening
AAVS1: ETO2-GLIS2 integrated locus	TCTCTTCCGCAT TGGAGTCGCTTTAA	ACCGTGGGCTTGTACTCGGTCAT
AAVS1: Endogenous locus	CCCCTATGTCCACTTCAGGA	CAGCTCAGGTTCTGGGAGAG

## Sheet: Sup Table 2
Supplemental Table 2: Growth factors used for the hematopoietic differentiation of iPSC
	BMP4	CHIR	VEGF	bFGF	SCF	Flt3L	TPO	IL6
Day 0	5ng/mL	930 ng/mL	50ng/mL
Day 1	5ng/mL		50ng/mL	20ng/mL
Day 4			15ng/mL	5ng/mL
Day 6			50ng/mL	50ng/mL	50ng/mL	5ng/mL
Day 7			50ng/mL	50ng/mL	50ng/mL	5ng/mL	50ng/mL	10ng/mL
Day 8			50ng/mL	50ng/mL	50ng/mL	5ng/mL	50ng/mL	10ng/mL
Day 11			50ng/mL	50ng/mL	50ng/mL	5ng/mL	50ng/mL	10ng/mL
Day 13			50ng/mL	50ng/mL	50ng/mL	5ng/mL	50ng/mL	10ng/mL
Day 15			50ng/mL	50ng/mL	50ng/mL	5ng/mL	50ng/mL	10ng/mL
Day 18			50ng/mL	50ng/mL	50ng/mL	5ng/mL	50ng/mL	10ng/mL

## Sheet: Sup Table 3
Supplemental Table 3: Table of counts (RPKM) for the genes deregulated in common in both iPSC and AMKL leukemic blasts.
	Control 41+42- replicat 1	Control 41+42- replicat 2	Control 41+42- replicat 3	Control 41+42+ replicat 1	Control 41+42+ replicat 2	Control 41+42+ replicat 3	ETO2-GLIS2 41+42+ replicat 1	ETO2-GLIS2 41+42+ replicat 2	ETO2-GLIS2 41+42+ replicat 3	ETO2-GLIS2 41+42+ replicat 4	ETO2-GLIS2 41+42+ replicat 5	ETO2-GLIS2 41+42+ replicat 6	ETO2-GLIS2 41low42low replicat 1	ETO2-GLIS2 41low42low replicat 2	ETO2-GLIS2 41low42low replicat 3	ETO2-GLIS2 41low42low replicat 4	ETO2-GLIS2 41low42low replicat 5	ETO2-GLIS2 41low42low replicat 6
CRISP3	2	4	1	0	0	0	6	7	5	6	4	6	34	77	67	43	54	56
PLS3	24	30	28	26	27	27	69	61	66	70	61	66	89	78	85	75	75	75
LGR4	22	23	24	10	9	11	29	31	33	37	34	33	45	67	65	64	89	67
KANK1	2	2	2	2	2	2	3	4	5	5	5	5	10	8	8	10	9	9
FAM69A	1	2	7	3	3	3	36	39	40	51	49	51	53	68	66	66	80	72
SALL2	5	5	7	25	24	23	45	52	49	50	53	47	59	54	60	63	58	57
ASS1	1	2	4	1	1	2	9	7	7	8	7	6	4	18	16	9	12	15
SPOCK1	0	0	0	0	0	0	1	0	0	0	0	0	7	3	2	3	3	3
ASPH	30	30	45	36	27	30	65	66	66	65	66	58	99	107	96	76	112	78
SPINK2	0	0	1	0	0	0	0	1	1	1	1	1	16	4	5	4	2	3
DOK5	0	0	0	0	1	0	7	6	6	8	7	6	9	10	8	9	11	11
MXRA7	7	7	10	17	17	15	86	83	89	75	84	75	78	83	83	75	77	78
PRRG1	9	7	7	8	8	7	15	13	16	18	15	16	15	14	15	17	17	15
SLITRK5	0	0	0	0	0	0	3	3	3	2	3	3	4	5	5	4	4	3
GATM	6	7	5	10	8	10	30	39	38	35	42	37	14	39	33	23	43	31
SMAD3	6	3	4	9	8	8	52	50	53	53	48	52	74	84	84	86	97	78
PIP5K1C	26	23	37	36	36	33	67	78	71	77	83	77	66	73	69	82	88	73
PLEKHG3	40	34	24	34	35	30	58	74	64	74	80	70	85	94	82	96	95	76
CXXC4	0	0	0	1	1	1	2	2	1	2	2	2	2	5	3	2	5	4
STAC	0	0	0	0	0	0	1	1	1	2	2	1	1	3	3	5	5	3
NCAM1	0	0	1	0	1	1	51	46	48	67	49	51	102	122	121	145	141	116
LTC4S	67	56	67	39	37	39	565	517	469	576	483	524	1217	1092	1122	1367	1209	1279
TGM2	4	5	8	7	7	7	90	105	104	98	105	104	152	193	181	173	191	179
IGFBP7	75	68	42	17	15	13	211	221	201	198	170	183	469	518	452	425	448	485
IMPDH2	186	180	148	121	115	110	428	365	350	391	309	342	599	635	601	598	590	616
DALRD3	9	7	11	7	6	7	25	20	19	18	16	17	33	25	28	34	27	32
RUNX1T1	6	6	7	6	5	5	16	20	19	18	22	19	12	17	19	18	25	18
FAH	108	110	86	145	149	147	232	204	192	214	180	200	351	366	353	400	363	396
RAB38	37	35	23	31	32	31	47	47	46	50	49	47	78	72	70	83	78	78
BST2	44	44	23	15	15	15	112	94	87	84	54	74	244	268	242	225	196	234
MT2A	11	13	28	18	20	20	88	321	82	90	187	223	163	472	180	194	349	392
MT1X	2	0	0	3	4	3	34	195	30	33	76	84	67	300	70	77	123	164
MT1F	0	0	0	0	0	0	4	6	2	3	4	6	1	9	3	6	4	7
MT1G	0	0	0	0	0	0	1	14	0	1	3	6	6	30	1	5	6	12
NBL1	2	2	3	4	4	4	12	17	15	15	13	14	21	22	19	18	23	22
NOS1AP	0	0	0	0	0	0	5	5	5	5	5	5	3	8	7	6	8	5
LTK	0	0	1	1	1	1	13	20	20	15	22	15	11	16	14	12	17	14
KHK	10	7	6	10	9	10	23	36	29	27	35	33	28	38	30	31	37	33
STAP2	1	2	1	1	2	1	6	7	5	7	5	5	13	11	10	13	9	12
LONRF3	1	1	1	3	3	3	10	12	12	13	15	14	11	11	12	14	15	11
GNLY	2	1	5	7	7	6	42	41	41	36	29	28	97	106	103	87	90	100
GATA3	3	2	1	1	1	1	17	17	15	12	11	11	26	33	30	26	28	24
CD44	107	89	143	72	64	62	342	246	229	312	197	239	680	716	656	687	595	575
PITPNC1	8	6	8	14	12	13	89	87	86	91	95	93	117	112	115	109	114	118
MCF2L	2	1	4	3	2	2	9	11	9	9	12	10	9	7	5	6	9	6
CLEC11A	160	152	173	89	85	81	526	472	504	519	412	453	921	886	864	1045	858	880
ETS2	27	26	32	21	19	20	41	57	39	47	55	48	55	97	79	76	103	76
CCND2	12	10	10	10	9	9	60	46	53	43	36	36	82	56	60	54	49	47
BMP2	0	1	2	3	3	3	25	30	24	26	30	36	46	62	52	57	66	58
CTSW	7	8	9	20	19	17	57	68	65	77	68	74	90	103	96	106	89	114
ITM2A	80	92	79	63	70	69	193	188	169	189	194	197	412	453	473	419	429	452
ELL2	38	35	35	32	30	29	46	38	48	52	38	45	89	80	88	81	89	68
BNIP3	7	6	12	11	10	10	17	20	19	21	21	17	21	23	22	19	25	21
TALDO1	368	350	333	445	431	426	154	161	147	158	167	159	139	136	111	134	133	136
UBAC1	51	47	49	46	41	42	30	32	30	29	29	26	24	24	20	22	21	20
MPP1	414	356	343	581	545	556	90	103	107	100	128	112	31	38	35	39	43	39
CSTB	38	38	59	55	49	51	18	18	18	18	19	19	16	21	19	19	20	22
CYTL1	106	107	35	16	15	17	2	2	2	1	1	1	6	0	0	1	0	0
PTPN6	277	253	253	246	230	220	81	76	68	86	78	79	81	71	71	90	68	73
DNAJC6	20	23	12	35	36	36	15	13	13	17	18	15	9	5	5	7	6	5
ABHD2	160	142	133	125	122	121	29	27	30	34	30	30	22	23	25	29	28	23
STAT5B	66	82	58	68	65	65	44	42	47	49	51	46	30	30	37	33	36	30
CPPED1	27	24	20	10	11	11	3	4	4	5	4	4	6	5	6	6	6	6
HCLS1	65	66	79	52	53	49	28	24	24	26	20	22	20	18	16	20	14	17
DOCK2	49	37	43	21	21	21	4	2	1	2	2	2	1	2	2	4	2	2
CD37	83	65	62	47	48	53	24	15	18	29	24	21	14	9	10	20	11	13
CD53	119	108	137	50	51	55	5	3	2	4	3	2	2	1	1	1	1	1
PRKCB	82	79	84	162	158	152	28	36	33	39	51	43	9	12	11	12	15	12
CYBA	339	290	321	202	214	204	93	98	91	85	67	67	161	137	126	148	95	100
SPI1	184	165	214	121	116	112	8	6	6	7	6	6	8	5	4	8	2	4
GPX1	3129	2596	1909	3258	3058	2995	826	737	717	741	733	621	299	244	224	300	241	245
CREG1	129	109	122	97	107	107	40	26	31	38	28	30	34	25	26	29	32	33
VIM	488	413	596	278	284	290	270	176	203	208	127	151	374	265	307	355	243	298
ABLIM1	0	1	11	37	34	34	1	1	1	1	1	2	1	0	1	1	0	0
PTGER2	4	3	8	4	7	5	0	0	0	1	0	0	0	0	0	0	0	0
ANXA2	27	28	110	75	79	78	14	9	11	10	7	8	16	8	10	11	7	8
LPIN2	25	21	22	23	22	22	14	15	15	17	14	16	9	12	13	11	13	10
TGIF1	33	35	33	30	27	27	10	13	11	12	9	10	22	15	15	11	9	11
RASSF2	17	15	23	14	13	13	3	3	3	3	2	3	2	2	2	1	1	1
ADD3	161	146	189	206	211	223	69	59	73	86	80	72	27	35	38	41	53	39
GAS2L1	26	22	36	52	50	49	11	12	12	11	13	10	2	2	2	3	2	3
EHD3	17	17	29	95	92	89	21	33	32	28	46	36	4	4	4	4	6	4
CLCN3	39	33	30	70	63	64	19	20	23	26	26	21	12	12	13	14	15	12
ELK3	33	36	38	38	37	36	9	11	9	12	14	14	5	12	8	9	14	10
DCK	83	71	45	44	49	50	36	31	33	39	36	37	23	29	30	30	33	30
NENF	58	51	49	46	45	40	24	32	27	30	33	29	15	19	16	21	18	19
PLXNC1	52	51	33	11	11	10	1	1	0	1	1	1	3	1	1	1	1	1
ITGB3	466	435	508	1940	1815	1788	695	803	889	786	1001	789	66	74	96	87	101	60
GP5	13	13	37	165	161	162	19	34	36	29	58	41	0	2	1	1	3	2
GNAZ	3	3	19	80	75	71	14	20	20	17	29	19	0	0	0	0	0	0
NRGN	150	149	381	1033	945	919	110	181	152	154	254	205	38	57	46	53	82	75
PF4	893	926	2089	8875	8828	8630	2659	4103	4014	4039	6864	5076	64	102	102	125	249	186
PPBP	1122	1293	3700	15182	15742	16275	1004	1839	1780	1578	3009	2403	25	8	12	9	13	12
VPS37C	15	18	18	25	20	20	12	15	15	15	14	13	8	8	8	8	8	8
ADRA2A	16	15	13	38	37	39	2	2	2	1	2	1	0	0	0	0	0	0
ANK3	7	7	12	43	41	38	2	2	2	2	3	2	1	1	1	1	1	1
VASH1	142	127	140	174	164	167	24	28	30	25	25	24	9	10	10	11	11	10
ALAS2	130	148	61	87	83	84	13	8	8	9	7	7	8	5	5	9	5	6
SLC25A37	115	112	96	123	109	111	74	57	61	75	63	59	41	22	24	40	25	25
